# Supplementary material for: Changing Food in a Changing World: Assessing Compliance to Insects, Cultivated Meat, and Soil-Less Products Among Italian Undergraduates
Source: Nutrients. 2025 Mar 5;17(5):909. doi: 10.3390/nu17050909 (PMC11901983; doi:10.3390/nu17050909)
Supplement: Supplementary file 1 [file nutrients-17-00909-s001.zip]

Archive with 2 entries (2 files):
- Supplementary File S1. Questionnaire used in the study.pdf
- Supplementary File S2. Results from the univariate analyses.pdf
